# Supplementary material for: Dynamic Clustering and Scaling Behavior of Active Particles under Confinement
Source: Nanomaterials (Basel). 2024 Jan 9;14(2):144. doi: 10.3390/nano14020144 (PMC10819351; doi:10.3390/nano14020144)
Supplement: Supplementary file 1 [file nanomaterials-14-00144-s001.zip]

Archive with 1 entries (1 files):
- nanomaterials-2800362-supplementary.pdf
